# Supplementary material for: Comparison of flatfeet and normal feet using data of the gait cycle, contact area, and foot pressure
Source: Data Brief. 2021 Mar 22;36:106990. doi: 10.1016/j.dib.2021.106990 (PMC8055551; doi:10.1016/j.dib.2021.106990)
Supplement: Supplementary file 1 [file mmc1.xlsx]

## Sheet: MAXP
	Toe1		Toe2-5		Meta1		Meta2		Meta3		Meta4		Meta5		Midfoot		Heel medial		Heel lateral
	LOW	NORMAL	LOW	NORMAL	LOW	NORMAL	LOW	NORMAL	LOW	NORMAL	LOW	NORMAL	LOW	NORMAL	LOW	NORMAL	LOW	NORMAL	LOW	NORMAL
1	7.58333	6.88333	3.41667	2.81667	5.75	5.3	10.25	11.1	11.9667	17.5667	8.36667	11.7333	3.73333	8.1	4.26667	4.98333	9.86667	11.6667	7.55	10
2	5.98333	6.08333	3.16667	2.65	7.25	8.51667	14.0333	14.2333	15.1833	12.8667	10.5833	8.65	4.23333	3.83333	5.2	4.2	10.3	13.0833	11.75	11.0167
3	7.43333	6.7	3.43333	3.18333	7.13333	7.75	10.75	13.9167	11.2667	14.7333	9.03333	10.5833	5.21667	4.03333	4.8	5.31667	7.78333	11.1333	7.4	10.9
4	6.88333	7.51667	2.56667	2.95	6.93333	6.2	9.2	12.0833	8.46667	11.5167	6.63333	9.9	4.65	5.38333	4.76667	4.96667	12.4	9.98333	10.25	10.8167
5	6.56667	3.16667	2.66667	1.11667	7.33333	7.86667	10.3	13.15	11.9333	14.6667	7.63333	8.48333	4.93333	3.68333	3.63333	3.31667	10.8667	8.4	10.7	8.25
6	3.23333	6.7	2.3	2.33333	4.23333	7.36667	6.56667	12.0667	10.7667	9.56667	8.63333	6.33333	4.4	2.93333	3.86667	4.23333	6.9	11.0667	6.73333	11.6667
7	5.48333	6.81667	1.76667	2.68333	5.81667	7.95	9.53333	14.2667	12.15	11.4667	8.05	5.26667	4.11667	1.96667	4.33333	3.93333	10.1167	11.8667	10.3	10.5833
8	6.7	5.15	2.01667	3.35	4.36667	3.6	14.55	8.6	18.3	11.1	10.3833	8	4.08333	4.55	5.93333	5	8.45	9.2	9.56667	8.35
9	9.26667	6.55	4	2.6	10.3333	7.95	12.5167	9.73333	13.2667	10.2333	10.9167	6.96667	6.2	5	7.91667	3.06667	13.4667	10.9667	14.35	11.0333
10	5.91667	3.35	2.23333	2.1	6.36667	4.78333	11.85	11.3	12.4833	11.0833	7.8	7.85	4.08333	3.75	4.51667	3.48333	9.23333	7.91667	8.61667	7.8
11	5.73333	4.92593	3.53333	6.08333	10.4167	8.07222	14.2222	9.45556	12.0444	7.9537	7.6	5.30185	5.40556	6.18889	6.96111	7.93148	10.7556	9.09444	11.4833	7.65
12	4.76667	6.53333	1.53333	2.53333	5.9	8.56667	10.2667	9.16667	11.1667	8.53333	7.03333	6.3	3.36667	5.06667	4.96667	2.5	9.23333	11.0667	6.93333	11.3667
13	6.21667	2.7	1.75	1.3	9.48333	7	13.75	15.2	14.2167	14.65	10.35	8.8	3.7	4.85	6.23333	2.9	9.3	9.45	8.58333	9.7
14	7.31667	5.2	2.35	2.7	7.25	5.5	13.8333	10.75	13.75	14.4	8.13333	10.8	3.93333	4.05	4.45	4.95	11	10.2	9.13333	10.05
15	3.23333	3.95	0.933333	2	5.16667	6.25	9.7	12.975	13.7	14.525	7.53333	9.8	5.16667	4.45	5.53333	3.925	10.9667	9.825	9.9	9.875
16	9.03333	2.91667	1.66667	1.83333	6.26667	5.71667	10.5333	12.5	12.5667	12.9667	9.06667	10.5167	4.06667	7.48333	7.76667	4.05	12.9667	10.2167	11.3333	11.55
17	5.2	4.725	1.9	5.22222	4.9	7.49444	13.4	9.83056	17	10.3583	10.1	9.23889	4.9	8.38889	5.4	7.15278	11.7	6.9375	9.8	8.78056
18	6.41	4.01667	2.56	2.16667	5	5.23333	11.5333	7.53333	19.1	7.91667	15.2	7.31667	4.39333	5.23333	5.36667	3.81667	11.0333	9.3	12.2	8.3
19	8.46667	4.53333	5.1	1.23333	6.9	5.7	12.1333	13.7	9.7	15.7667	5.76667	8.6	3.53333	3.91667	3.23333	4.68333	12.7667	10.4167	9.43333	10.8833
20	7.1	4.91667	2.5	1.7	9.26667	5.4	11.3	11.4167	12.8	13.6167	8.03333	8	3.7	4.6	3.86667	4.73333	10.4667	11.5833	8.83333	13.3167
21		8.55		2.1		6.58333		12.1833		13.3		8.36667		3.71667		4.55		12.3667		10.9167

## Sheet: CA
	Toe1		Toe2-5		Meta1		Meta2		Meta3		Meta4		Meta5		Midfoot		Heel medial		Heel lateral
	LOW	NORMAL	LOW	NORMAL	LOW	NORMAL	LOW	NORMAL	LOW	NORMAL	LOW	NORMAL	LOW	NORMAL	LOW	NORMAL	LOW	NORMAL	LOW	NORMAL
1	10.4813	15.1259	15.6585	17.1243	30.9797	12.8082	21.4927	9.94444	16.3106	8.30171	17.2291	8.69318	20.0268	10.9259	76.9102	36.7592	26.9257	17.8914	27.8808	15.1917
2	14.1448	14.2685	17.0842	20.4654	16.1609	15.2309	11.399	12.8466	8.86828	10.4935	9.69764	10.632	11.0748	10.8696	52.8205	40.7143	16.2605	18.0369	14.1404	15.9834
3	13.778	15.3358	17.165	16.6702	13.1168	14.0903	9.79225	10.3126	8.44083	7.74434	8.42989	9.08189	11.0351	10.6446	43.809	36.768	14.0257	14.0464	12.2297	12.3884
4	16.8015	15.5765	14.1039	15.6045	12.9519	11.5672	12.4402	10.7352	9.00591	8.44573	8.78894	9.05051	12.9677	9.95666	65.2657	29.5872	16.9516	14.4908	13.439	12.5686
5	17.533	15.4737	32.2375	13.2687	6.93182	13.2797	10.5049	10.7655	11.4302	8.68523	14.2096	9.24951	11.223	10.0498	54.8257	34.8593	13.5951	16.8452	12.1402	14.1576
6	21.3918	12.8905	23.2029	23.9	10.8583	18.1086	10.2284	11.5635	7.40248	9.11847	9.09266	9.75263	13.6364	9.01136	51.1638	42.2205	13.4251	17.4398	11.4653	15.6486
7	15.6839	12.6357	22.5472	17.6646	14.4384	14.0126	11.8497	9.0736	8.83813	7.57267	9.4472	6.99684	11.9838	8.16102	44.7923	31.3686	16.0412	13.8132	13.9531	11.0835
8	17.5174	21.2718	20.5702	14.6716	13.8893	14.8056	12.0298	12.5058	9.60656	10	9.61637	10.7063	10.9633	13.4835	54.8146	40.61	17.5286	17.4674	15.1951	15.7246
9	16.6871	15.1018	19.3875	21.1923	17.5048	14.3333	12.1025	11.4247	9.44849	9.54886	9.76489	9.91627	13.25	10.4033	58.4337	32.6739	18.4666	15.7948	16.1138	14.0196
10	11.6592	24.7761	19.6045	23.9603	15.6649	19.9315	11.294	10.3741	8.44059	10.5574	9.00641	10.7113	10.8163	21.357	46.9705	56.4833	15.3285	22.4337	12.942	16.0118
11	15.4128	22.4727	17.1682	17.3059	14.5808	15.9064	10.8074	13.3657	9.14852	21.8179	9.72003	20.9942	27.8448	13.4937	39.403	14.294	16.5987	13.6918	14.9238	17.5269
12	15.7063	11.9592	22.413	8.31579	14.6836	10.7043	12.1429	15.4327	8.89552	14.207	9.40758	12.0847	12.0396	10.6053	53.6779	74.2133	17.0758	20.3735	14.3269	14.3431
13	13.5255	12.1481	16	15.5385	13.5923	13.1786	11.9879	10.4276	9.96249	8.63823	10.0097	8.96591	13.7748	11.2268	56.0535	33.6552	15.267	16.455	13.2058	14.3041
14	14.123	11.8846	14.1277	18.037	15.1908	12.1636	8.44578	10.614	7.78667	8.90625	7.77254	7.84259	11	11.6543	39.6816	34.6566	15.5318	13.7059	13.5949	12.3582
15	11.5773	8.3038	19.8929	20.5	14.5484	11.276	11.6667	8.68593	8.9927	8.28399	9.15487	10.5689	12.8065	15.6348	39.9217	18.4459	15.5623	16.6438	13.0875	14.1038
16	15.7934	12.4457	20.84	18.0545	15.383	14.2449	14.1013	11.0213	11.2493	8.61183	10.4559	8.97306	12.7623	10.6503	52.5451	35.465	14.3239	14.7781	11.6353	13.1472
17	15.8077	18.903	11.8421	7.80319	11.1837	6.41364	9.70149	7.3809	9.31176	10.3744	8.13861	12.3677	10.8367	10.4281	39.2963	15.6346	15.4188	14.0252	13.2143	16.3755
18	9.9376	12.3942	5.625	16.8615	12.1467	14.2516	11.0925	10.5243	7.85515	8.05895	8.13377	8.88838	20.2276	10.8854	39.323	34.6201	13.7704	15.3047	11.9699	13.2831
19	15.5984	13.3529	22.0523	16.3108	13.8213	13.1813	10.8242	10.5925	8.14089	8.98943	7.71676	9.06589	10.8113	10.1404	45.3505	36.2206	16.9008	16.44	14.4028	14.1133
20	12	16.5492	18.2667	18.3333	12.8849	18.0648	10.0678	10.5927	7.4375	8.50061	7.55602	9.79167	10.1532	12.0217	36.9397	35.6162	13.9395	15.2273	11.3774	13.6095
21		13.1793		16.3651		12.8405		9.58824		7.77945		8.69522		9.96861		33.2711		15.1092		13.087

## Sheet: GC
	ICP		FFCP		FFP		FFPOP
	LOW	NORMAL	LOW	NORMAL	LOW	NORMAL	LOW	NORMAL
1	67.6667	38.3333	27.6667	29	335	309	250.333	348
2	78.8333	81.3333	48.1667	28.6667	327.667	309.333	242.667	267.333
3	44.6667	52	50	39	400.667	380.333	284	264.333
4	117.833	58.1667	69	26.8333	315.833	351.667	308.667	255.167
5	36.1667	86.1667	35.6667	39.3333	266.167	290.5	306.5	407.333
6	29.6667	53.8333	10.5	30.8333	320.167	364.833	344.333	319.333
7	27.8333	51.6667	10	65.5	343.167	224.833	305.333	219.167
8	54.3333	55.5	46.6667	20.5	318.5	339.5	253.333	248.333
9	48.3333	50.5	26.6667	25.6667	241	226.833	337.667	397
10	28.5	39.8333	15	20.5	340.667	374.833	239.333	294
11	38	53.3333	18.3333	20	266.5	355.333	336.833	326.667
12	77	35.5	26.6667	31	299	313.333	350.333	312.167
13	45	48.1667	15.5	11.1667	407.667	395.5	265.667	224
14	40.6667	36.6667	28.8333	19.3333	258.833	250.333	334.5	272.5
15	60	42.3333	31.3333	15.1667	268.667	242.5	302.333	275.833
16	60	58.3333	45.3333	18.3333	315.667	268.833	265.667	267.5
17	29	50.5	19.6667	42.3333	317.333	282.167	245	249.5
18	40	51.8333	50	54.5	345.667	302.5	254.333	215.833
19	45.3333	50	13	30	298	279.5	258.333	255.5
20	25.6667	39.5	18	42.8333	302.667	249.833	263.667	309.833
21		35.6667		23.5		287.5		265.667
